# Supplementary material for: Protein phosphatase 2A activators reverse age‐related behavioral changes by targeting neural cell senescence
Source: Aging Cell. 2023 Jan 16;22(3):e13780. doi: 10.1111/acel.13780 (PMC10014060; doi:10.1111/acel.13780)
Supplement: Supplementary file 2 — Table S1 [file ACEL-22-e13780-s005.xls]

## Sheet: supplementary table 1
GeneId	ext_gene	baseMean	log2FoldChange	lfcSE	stat	pvalue	padj	absFC
ENSDARG00000042623	acbd3	1165.76	0.453709	0.511098	-9.52108	1.71381e-21	3.65178e-17	4.86621
ENSDARG00000004094	acsbg2	4327.97	0.924068	3.22179	7.38993	1.46907e-13	1.519e-09	23.8088
ENSDARG00000055618	acta1b	7.36446	-5.24846	0.251129	-7.33983	2.13863e-13	1.519e-09	1.84324
ENSDARG00000069089	agrp	180.132	-5.58095	0.725918	-7.11996	1.07962e-12	5.75113e-09	5.16851
ENSDARG00000077842	ajuba	194.055	0.871514	1.1391	6.39863	1.56782e-10	6.68141e-07	7.28867
ENSDARG00000105095	AL929028.2	22.2057	-3.89112	0.26122	-5.90581	3.50915e-09	1.24622e-05	1.54271
ENSDARG00000093646	AL954359.1	76.3866	-2.52819	0.396192	5.59798	2.16863e-08	6.60132e-05	2.21788
ENSDARG00000094423	AL954359.2	43.3664	-1.88057	0.470581	-5.38608	7.20112e-08	0.000191802	2.53458
ENSDARG00000079637	alpk2	15.8616	-3.26371	0.33866	-5.3568	8.471e-08	0.000200556	1.81413
ENSDARG00000075222	amer2	1226.26	0.647789	0.357401	5.24956	1.52464e-07	0.00032487	1.8762
ENSDARG00000061923	amotl2a	524.262	-0.691157	1.70074	-5.07421	3.89105e-07	0.000691214	8.6299
ENSDARG00000075687	anapc1	538.827	0.78594	0.645741	-5.07413	3.8927e-07	0.000691214	3.27657
ENSDARG00000077567	angel1	273.563	0.863153	0.734834	-4.90076	9.54679e-07	0.00156479	3.60124
ENSDARG00000075263	ankrd1a	11.004	-3.51607	3.58189	4.74172	2.11916e-06	0.00306096	16.9843
ENSDARG00000011326	ankrd45	107.35	1.43737	0.313653	4.73834	2.1548e-06	0.00306096	1.48619
ENSDARG00000026840	arhgap23b	21.8591	-2.65077	1.80065	-4.72451	2.30674e-06	0.003072	8.50717
ENSDARG00000061294	arhgap5	1538.79	0.489104	0.369833	4.70783	2.50372e-06	0.00313819	1.74111
ENSDARG00000036028	arrdc3b	903.889	-1.50101	1.07755	-4.68599	2.78616e-06	0.00329819	5.04937
ENSDARG00000052942	aspg	513.012	-0.585605	0.423969	4.67117	2.99489e-06	0.00335869	1.98043
ENSDARG00000103754	aspm	46.6679	1.41889	1.62219	4.63549	3.56095e-06	0.00364457	7.51964
ENSDARG00000076622	atp13a3	130.798	-1.57683	0.545701	4.6337	3.59188e-06	0.00364457	2.52862
ENSDARG00000015790	atp1b3a	1942.87	-0.361802	0.299165	-4.61233	3.98173e-06	0.00385648	1.37985
ENSDARG00000020574	atp2a1	22.9128	-4.89825	0.367528	-4.59259	4.37774e-06	0.004018	1.68791
ENSDARG00000045543	atp6v1f	2942.58	0.518839	1.82072	4.58566	4.52563e-06	0.004018	8.34922
ENSDARG00000017562	banp	325.207	0.708492	0.408567	-4.56789	4.9266e-06	0.00419904	1.86629
ENSDARG00000035508	barhl1a	728.739	0.610006	0.380072	4.50536	6.62611e-06	0.00543035	1.71236
ENSDARG00000054849	bcat2	2263.77	-1.01255	1.13106	-4.49261	7.03558e-06	0.00555238	5.08142
ENSDARG00000034885	bet1	108.06	-2.21834	0.831244	4.44756	8.68506e-06	0.00660933	3.69701
ENSDARG00000077791	brsk2b	2061.41	0.501076	0.364102	-4.42567	9.61422e-06	0.00706413	1.61139
ENSDARG00000078825	bub1ba	38.5279	1.48912	0.267639	4.4037	1.06419e-05	0.00755858	1.1786
ENSDARG00000100065	BX004770.2	22.0043	-3.06643	1.80659	4.37334	1.2236e-05	0.00841051	7.90084
ENSDARG00000105586	BX255967.1	8.29414	-5.98243	2.21345	4.34151	1.41509e-05	0.00942272	9.60969
ENSDARG00000101505	BX284673.1	15.1927	-6.48339	0.855427	-4.33003	1.49092e-05	0.00962681	3.70402
ENSDARG00000097158	BX294100.1	15.4514	-6.48118	0.462547	4.29741	1.72808e-05	0.0106431	1.98775
ENSDARG00000097066	BX322555.1	28.4807	5.12067	0.58886	-4.29484	1.7482e-05	0.0106431	2.52906
ENSDARG00000096422	BX324146.1	157.861	-1.24172	0.982926	4.28826	1.80075e-05	0.0106584	4.21504
ENSDARG00000098213	BX465836.1	32.4456	-3.58244	0.216614	-4.26797	1.97259e-05	0.01136	0.924501
ENSDARG00000104146	BX465848.1	21.2565	5.3589	1.90555	-4.25068	2.13124e-05	0.0119507	8.09988
ENSDARG00000092358	BX469930.1	50.974	-3.39621	1.79232	4.23091	2.32743e-05	0.0127161	7.58315
ENSDARG00000100798	BX470200.2	52.0382	1.56694	0.340546	-4.21611	2.48553e-05	0.0132404	1.43578
ENSDARG00000104798	BX510922.2	69.3583	-1.3502	0.39675	4.2048	2.61311e-05	0.0135805	1.66825
ENSDARG00000071629	BX511034.1	16.1794	7.36054	0.288551	-4.19839	2.68822e-05	0.0136382	1.21145
ENSDARG00000099364	BX511034.6	9.14553	6.95983	0.441409	4.17586	2.96864e-05	0.014513	1.84326
ENSDARG00000104640	BX511034.8	14.4924	6.86539	4.47901	-4.1737	2.99687e-05	0.014513	18.6941
ENSDARG00000101154	BX539325.2	9.44071	4.40426	0.411905	4.16259	3.1466e-05	0.0148995	1.71459
ENSDARG00000097061	BX547934.1	24.2329	3.74651	0.232018	-4.15469	3.25726e-05	0.0150882	0.963961
ENSDARG00000091918	BX548073.1	15.3155	-6.07927	0.611732	-4.13283	3.58326e-05	0.0162451	2.52819
ENSDARG00000098776	BX640547.2	22.9058	2.34904	0.911176	4.09984	4.13432e-05	0.0183447	3.73568
ENSDARG00000102691	BX649556.3	10.0378	-4.0841	0.232377	4.09517	4.21856e-05	0.0183447	0.951623
ENSDARG00000101975	BX682558.1	15.007	3.15771	0.377728	4.0901	4.3119e-05	0.0183756	1.54494
ENSDARG00000105033	BX897691.1	4.71738	6.63436	0.566559	-4.07117	4.67786e-05	0.0193925	2.30655
ENSDARG00000097358	BX901883.2	93.1073	-0.941366	0.93253	4.06846	4.73255e-05	0.0193925	3.79396
ENSDARG00000094000	BX901962.2	177.223	-1.64511	1.68124	-4.06285	4.84772e-05	0.0194896	6.83062
ENSDARG00000088863	BX936412.1	5.97278	-6.03948	0.391224	-4.04252	5.28798e-05	0.0202968	1.58153
ENSDARG00000094846	BX936461.1	29.3285	1.95817	2.06308	-4.04231	5.29281e-05	0.0202968	8.33959
ENSDARG00000099272	BX942821.1	21.3017	-3.52163	4.9643	-4.03857	5.37781e-05	0.0202968	20.0487
ENSDARG00000099395	cables1	124.383	-1.23617	1.96736	4.03633	5.4295e-05	0.0202968	7.9409
ENSDARG00000102449	CABZ01048402.1	37.9068	-8.50717	1.2229	-3.98866	6.64484e-05	0.0244118	4.87773
ENSDARG00000105294	CABZ01051902.1	23.876	2.55852	0.309379	-3.8949	9.82394e-05	0.0354794	1.205
ENSDARG00000102091	CABZ01052576.1	329.975	0.924164	1.3492	-3.87588	0.000106238	0.0377286	5.22934
ENSDARG00000098817	CABZ01055522.1	249.059	-0.8307	0.926151	-3.86809	0.000109691	0.0383163	3.58244
ENSDARG00000099194	CABZ01058261.1	60.5154	1.27643	0.708403	3.85089	0.00011769	0.0400402	2.72798
ENSDARG00000105747	CABZ01069016.1	8.82511	6.27143	0.307483	3.84945	0.000118384	0.0400402	1.18364
ENSDARG00000101049	CABZ01075274.1	35.4194	-2.60978	0.759291	3.83891	0.000123582	0.0409529	2.91485
ENSDARG00000104644	CABZ01085177.1	20.4908	-5.90612	1.82158	3.83625	0.000124927	0.0409529	6.98802
ENSDARG00000099805	CABZ01115396.1	546.986	-0.963961	0.691905	-3.83112	0.000127559	0.0411823	2.65077
ENSDARG00000032565	cacng2a	1484.5	-0.702056	0.505823	-3.82372	0.000131452	0.0418057	1.93413
ENSDARG00000067672	card9	25.3433	-1.97695	2.48056	-3.8141	0.000136683	0.0428299	9.46108
ENSDARG00000052039	caspb	68.6587	4.68675	0.881049	3.79925	0.000145134	0.0443332	3.34733
ENSDARG00000104702	cat	2584.03	0.602204	1.09555	3.79309	0.000148785	0.0443332	4.15554
ENSDARG00000061240	cbln4	101.07	-1.25908	1.37687	-3.78627	0.000152924	0.0443332	5.21319
ENSDARG00000036587	cbr1	1129.62	1.01054	0.435128	3.7835	0.000154641	0.0443332	1.6463
ENSDARG00000087181	cbx7b	168.559	-0.96268	0.187328	3.78209	0.000155515	0.0443332	0.708492
ENSDARG00000056477	ccdc125	95.986	-3.27657	0.291366	3.78125	0.000156042	0.0443332	1.10173
ENSDARG00000027381	ccdc171	21.491	6.4149	0.230264	-3.78125	0.000156044	0.0443332	0.870687
ENSDARG00000089863	ccdc57	184.446	1.8762	1.81213	3.77748	0.000158425	0.0444175	6.8453
ENSDARG00000004636	ccdc9	607.194	-0.924501	0.908815	-3.76924	0.000163745	0.0446391	3.42554
ENSDARG00000099982	ccl39.7	10.3689	-7.65353	0.477046	3.76915	0.000163807	0.0446391	1.79806
ENSDARG00000011094	ccna2	46.9541	1.88615	0.402375	3.7661	0.000165819	0.0446391	1.51538
ENSDARG00000076659	cdca7b	45.255	1.78992	2.77552	-3.76343	0.000167596	0.0446391	10.4455
ENSDARG00000044811	cdk9	1277.5	0.560852	0.308526	-3.75458	0.00017363	0.0451946	1.15839
ENSDARG00000017329	cdkl1	47.3632	-1.39535	0.580307	3.75416	0.000173923	0.0451946	2.17857
ENSDARG00000055133	cenpf	55.9679	1.6463	1.06045	-3.73127	0.000190517	0.0489101	3.95684
ENSDARG00000078327	CEP170B	492.542	-1.86629	0.243544	3.71039	0.000206938	0.0523757	0.903643
ENSDARG00000041569	ces2	22.4174	-3.64559	0.219284	3.70552	0.000210954	0.0523757	0.812562
ENSDARG00000101510	cetn2	1462.49	-0.399604	1.61211	3.70209	0.000213831	0.0523757	5.96818
ENSDARG00000037040	cgrrf1	145.217	-0.827111	0.711691	-3.70207	0.000213849	0.0523757	2.63473
ENSDARG00000003206	chchd6a	697.496	-0.769144	1.28726	-3.69488	0.000219993	0.0524507	4.75626
ENSDARG00000058480	chtf18	50.5015	1.24542	0.160003	3.69485	0.000220016	0.0524507	0.591188
ENSDARG00000103533	clec14a	292.308	-0.856589	0.484926	3.69112	0.000223273	0.0524507	1.78992
ENSDARG00000073920	cntnap5a	477.434	-0.906663	0.954296	-3.69029	0.000224001	0.0524507	3.52163
ENSDARG00000097456	coa3b	365.678	2.21788	0.114685	3.68317	0.000230352	0.0533515	0.422403
ENSDARG00000078322	col12a1a	272.422	-2.52906	2.02443	3.66694	0.000245475	0.0561818	7.42345
ENSDARG00000009194	col16a1	225.365	1.66825	0.463915	-3.66448	0.000247845	0.0561818	1.70001
ENSDARG00000077084	col28a1a	8.69773	-5.82951	1.07314	-3.6561	0.000256083	0.0574381	3.92351
ENSDARG00000012388	cox4i1l	223.992	-1.60086	0.356485	-3.65211	0.000260091	0.0577294	1.30192
ENSDARG00000097209	cox8b	4776.54	1.1786	0.741066	3.64129	0.000271273	0.0593943	2.69844
ENSDARG00000051710	CR339041.1	14.5848	7.51964	0.25379	3.6395	0.000273167	0.0593943	0.923669
ENSDARG00000096988	CR589944.1	86.5826	-5.16851	0.546697	-3.63547	0.000277475	0.0596817	1.9875
ENSDARG00000104067	CR626904.1	37.8246	3.73568	0.159993	-3.63305	0.00028009	0.0596817	0.581262
ENSDARG00000097039	CR759845.1	12.8207	3.14844	2.16597	3.62443	0.000289597	0.0610963	7.85042
ENSDARG00000105445	CR769769.2	37.9363	-1.53233	1.25194	-3.62179	0.000292567	0.0611178	4.53428
ENSDARG00000102083	CR792415.1	620.526	-1.93413	0.795939	-3.61855	0.000296263	0.0612892	2.88014
ENSDARG00000094119	CR846087.2	7.10168	-6.22495	0.23356	-3.59548	0.000323799	0.0663414	0.83976
ENSDARG00000067795	crfb6	607.456	-1.205	0.52682	-3.56831	0.000359288	0.0728778	1.87986
ENSDARG00000070670	crip2	419.413	0.976006	0.378886	-3.56362	0.000365782	0.0728778	1.3502
ENSDARG00000016074	cryz	426.343	-1.01815	0.344911	3.56349	0.000365962	0.0728778	1.22908
ENSDARG00000031426	csrnp1a	123.291	-2.01534	1.10724	-3.555	0.000377979	0.0745738	3.93624
ENSDARG00000097433	CT027718.1	5.75996	-7.37974	0.954144	-3.5485	0.000387427	0.0750822	3.38578
ENSDARG00000079424	CT573264.3	20.2648	-5.22934	0.361918	3.54512	0.000392441	0.0750822	1.28304
ENSDARG00000101017	CT583642.1	30.0867	-2.06631	1.84834	-3.54189	0.000397277	0.0750822	6.54662
ENSDARG00000093392	CT583651.1	11.4687	-5.59631	0.611867	3.5417	0.000397557	0.0750822	2.16705
ENSDARG00000100240	CT737123.1	16.7988	-6.16535	0.215265	3.54076	0.000398971	0.0750822	0.762204
ENSDARG00000102873	CT956002.2	707.104	-1.68791	0.194516	-3.53897	0.000401697	0.0750822	0.688386
ENSDARG00000023472	ctnnb2	3974.43	0.78938	0.361984	-3.53024	0.000415177	0.0769269	1.27789
ENSDARG00000094815	CU179758.1	60.0296	-1.43463	0.408039	3.52263	0.000427286	0.0783668	1.43737
ENSDARG00000102450	CU571328.1	8.17306	6.8453	0.352684	-3.52076	0.000430304	0.0783668	1.24172
ENSDARG00000097467	CU693502.1	172.858	0.979845	0.860536	3.51817	0.000434526	0.0784651	3.02752
ENSDARG00000105417	CU695207.1	74.0892	4.15554	2.09713	3.50982	0.000448411	0.0802919	7.36054
ENSDARG00000088444	CU929133.1	221.14	-3.53748	0.467766	-3.50216	0.000461502	0.0819473	1.63819
ENSDARG00000096899	CU929451.1	21.0539	-4.75371	0.576211	-3.49758	0.000469499	0.0826784	2.01534
ENSDARG00000043658	cxadr	127.585	-1.5822	0.797843	-3.48944	0.000484028	0.0838386	2.78403
ENSDARG00000071499	cxcl32b.1	12.422	3.43352	0.222118	-3.48855	0.00048565	0.0838386	0.774869
ENSDARG00000104540	cyp2aa4	76.7383	2.69844	2.25649	-3.48425	0.000493527	0.0838386	7.86216
ENSDARG00000103590	cyp2aa6	252.301	-1.20338	0.804389	-3.48356	0.000494787	0.0838386	2.80214
ENSDARG00000103766	cyp2aa7	60.0807	-1.54039	1.1515	3.48304	0.000495761	0.0838386	4.01073
ENSDARG00000007807	cyth3a	395.513	-0.657073	0.473277	-3.47599	0.000508975	0.0853955	1.64511
ENSDARG00000062956	dagla	2291.38	-0.753357	0.402071	-3.47081	0.000518891	0.0859444	1.39551
ENSDARG00000022177	ddx59	465.074	-0.580701	3.29723	-3.47007	0.000520313	0.0859444	11.4416
ENSDARG00000041926	dlg4a	113.655	-1.58766	0.458508	3.45224	0.000555945	0.0911237	1.58288
ENSDARG00000099161	dnaaf4	58.257	-1.09242	0.114516	3.43572	0.000590988	0.0956428	0.393445
ENSDARG00000017874	dnajc3b	514.602	-1.39551	1.97364	3.43503	0.000592494	0.0956428	6.77951
ENSDARG00000025094	edem1	289.238	-0.904281	2.19919	-3.42573	0.000613148	0.0978311	7.53382
ENSDARG00000056765	ela2l	29.7716	-7.30819	0.455898	3.42453	0.000615871	0.0978311	1.56123
ENSDARG00000032049	enah	1842.38	0.518814	0.295825	-3.42279	0.000619824	0.0978311	1.01255
ENSDARG00000058865	endog	205.458	1.14439	1.42885	-3.41064	0.000648113	0.101173	4.8733
ENSDARG00000010767	epha4l	309.205	0.872924	0.192558	3.40964	0.000650494	0.101173	0.656554
ENSDARG00000059044	epm2a	15.5617	-2.86019	0.253542	-3.39429	0.000688078	0.105469	0.860596
ENSDARG00000014685	esco2	63.1842	1.18364	0.226611	-3.39412	0.000688492	0.105469	0.769144
ENSDARG00000101959	etv1	1598.53	0.812562	0.190454	-3.39059	0.000697425	0.105469	0.64575
ENSDARG00000060323	exoc5	397.217	-0.727074	3.04862	-3.3904	0.000697912	0.105469	10.336
ENSDARG00000098334	exosc3	48.4797	-7.59228	1.83176	-3.36581	0.000763198	0.114523	6.16535
ENSDARG00000045453	f13a1a.1	131.28	-6.5234	1.92748	-3.36252	0.000772356	0.115086	6.48118
ENSDARG00000060012	f2r	43.7283	-1.48844	1.98897	-3.35019	0.000807576	0.119499	6.66342
ENSDARG00000005828	faima	192.649	-1.30192	0.216922	3.34516	0.000822364	0.120848	0.725639
ENSDARG00000093931	fam101b	501.845	0.789925	0.135716	3.34308	0.000828546	0.120922	0.453709
ENSDARG00000073709	fam149a	12.3033	3.87424	0.278754	3.3406	0.000835963	0.121175	0.931207
ENSDARG00000091073	fam150ba	19.3812	-2.78403	0.479896	-3.33584	0.000850417	0.121427	1.60086
ENSDARG00000016429	farp2	286.154	1.09817	0.284337	-3.33462	0.000854153	0.121427	0.948157
ENSDARG00000104015	fgfr1bl	7.34405	5.61549	0.800774	-3.33441	0.000854799	0.121427	2.67011
ENSDARG00000090612	FO904898.3	23.1579	7.9409	0.329697	3.33085	0.000865823	0.122179	1.09817
ENSDARG00000104566	foxi1	8.40964	-5.77644	0.120098	3.32341	0.000889246	0.124658	0.399134
ENSDARG00000101883	FP074874.1	81.5392	-1.5158	0.528204	3.30886	0.000936782	0.130464	1.74775
ENSDARG00000100857	FP101914.1	343.965	0.923669	0.569817	-3.3003	0.000965819	0.133634	1.88057
ENSDARG00000105109	FP102783.1	843.878	0.788705	1.07341	-3.29555	0.000982287	0.135036	3.53748
ENSDARG00000053366	ftr12	23.4486	-2.71076	2.75336	3.29057	0.000999838	0.136568	9.06012
ENSDARG00000074118	ftr15	11.4388	-3.76654	0.482846	-3.28813	0.00100855	0.13688	1.58766
ENSDARG00000087057	ftr34	7.75156	-6.30799	0.281257	3.28583	0.00101682	0.137129	0.924164
ENSDARG00000095125	ftr97	43.5392	-1.68338	0.870988	-3.28385	0.00102401	0.13723	2.86019
ENSDARG00000070971	furinb	1336.81	-0.596486	0.193811	3.27135	0.00107035	0.142544	0.634025
ENSDARG00000104571	gadd45ab	218.196	-0.753547	0.56862	3.26938	0.00107783	0.142648	1.85904
ENSDARG00000059438	galnt18b	842.958	-0.68484	2.92645	-3.26303	0.00110226	0.144982	9.5491
ENSDARG00000059327	gata2a	437.517	0.762204	0.278042	-3.26088	0.00111067	0.145191	0.906663
ENSDARG00000052045	ggt5a	173.277	-1.55412	1.78591	3.25873	0.00111911	0.145403	5.8198
ENSDARG00000016044	gins4	39.7145	1.82502	0.454866	-3.25048	0.00115211	0.148782	1.47853
ENSDARG00000028106	glrx	198.762	-1.20464	2.11442	3.24694	0.00116652	0.149736	6.86539
ENSDARG00000016160	gmpr	199.27	-1.43578	1.3812	-3.24281	0.00118355	0.151013	4.47898
ENSDARG00000035798	gngt1	246.312	-6.19254	0.685	-3.23846	0.00120179	0.152427	2.21834
ENSDARG00000075141	gprc5bb	2030.91	-0.77131	0.774568	-3.23556	0.00121403	0.153069	2.50616
ENSDARG00000019541	gpt2l	2364.61	-0.992285	2.64673	-3.22919	0.00124142	0.155601	8.54679
ENSDARG00000013302	gpx8	56.9622	1.85904	1.95609	-3.2248	0.00126062	0.156762	6.30799
ENSDARG00000017803	gsk3b	2415.9	0.469217	0.212438	-3.22371	0.00126539	0.156762	0.68484
ENSDARG00000027984	gstz1	292.892	-0.94768	1.99175	3.22073	0.00127863	0.15722	6.4149
ENSDARG00000038559	h1f0	6218.36	-1.2869	0.705963	-3.21717	0.00129461	0.15722	2.2712
ENSDARG00000033009	h3f3b.1	6713.11	0.681454	0.615264	3.21558	0.00130179	0.15722	1.97843
ENSDARG00000028517	hbp1	630.381	-0.968629	0.398313	-3.21222	0.00131713	0.15722	1.27947
ENSDARG00000101422	hdac12	29.6647	-5.21319	0.374747	-3.2112	0.00132184	0.15722	1.20338
ENSDARG00000094426	her4.2	869.483	-0.941545	0.204791	3.21048	0.00132513	0.15722	0.657478
ENSDARG00000043055	hiat1b	1053.29	0.430497	1.69761	3.21043	0.00132537	0.15722	5.45005
ENSDARG00000062972	hip1	1591.15	0.55167	0.218757	-3.2093	0.00133056	0.15722	0.702056
ENSDARG00000063594	hipk1a	89.063	1.99834	0.488443	3.20803	0.00133646	0.15722	1.56694
ENSDARG00000077823	hmgxb3	110.3	1.12689	0.588197	3.20666	0.00134288	0.15722	1.88615
ENSDARG00000044935	hpdb	19.6014	-2.80214	2.39866	-3.19075	0.00141904	0.164836	7.65353
ENSDARG00000026170	hps1	91.7539	-1.56337	2.18186	3.18986	0.0014234	0.164836	6.95983
ENSDARG00000031336	hsd20b2	133.528	-2.30655	0.404174	-3.18403	0.00145242	0.167287	1.2869
ENSDARG00000093005	HTRA2	13.9583	6.1863	0.645564	-3.18075	0.00146896	0.167765	2.05338
ENSDARG00000007467	ifit10	16.3993	-5.7243	1.68514	3.18009	0.00147231	0.167765	5.3589
ENSDARG00000093303	ifitm1	53.5617	2.72798	0.632377	-3.15325	0.00161461	0.183	1.99405
ENSDARG00000040556	ift20	164.742	0.860185	0.566483	3.1506	0.00162937	0.183546	1.78476
ENSDARG00000061478	igf2bp1	104.858	1.96172	2.05868	-3.14929	0.00163665	0.183546	6.48339
ENSDARG00000019300	ints7	179.645	0.775037	0.138776	3.14731	0.00164778	0.183827	0.43677
ENSDARG00000098650	iqgap3	40.483	1.25457	0.251282	3.13872	0.00169689	0.188319	0.788705
ENSDARG00000078717	itga8	293.764	-1.13685	0.32501	-3.13267	0.00173227	0.191249	1.01815
ENSDARG00000030176	ITGB1BP2	81.1956	-1.30793	0.401413	3.12861	0.00175637	0.192587	1.25586
ENSDARG00000013946	ivns1abpb	1369.86	-1.23524	0.757618	-3.12399	0.00178417	0.192587	2.36679
ENSDARG00000031438	kcnj11l	309.496	1.14005	0.289661	-3.12186	0.00179711	0.192587	0.904281
ENSDARG00000099675	kdm4b	2542.55	0.347225	0.219458	3.12139	0.00180001	0.192587	0.685013
ENSDARG00000006124	kdm5c	2646.05	0.43677	1.90735	-3.12113	0.00180158	0.192587	5.95308
ENSDARG00000012073	kif15	37.1735	1.97843	0.323937	-3.11934	0.00181256	0.192587	1.01047
ENSDARG00000067563	kiss1rb	14.6124	4.53613	0.43318	-3.1186	0.00181712	0.192587	1.35092
ENSDARG00000100631	klhl12	204.547	-0.675598	0.21077	-3.11748	0.00182403	0.192587	0.657073
ENSDARG00000038066	kpna2	93.8724	1.56123	0.588751	-3.11721	0.00182573	0.192587	1.83526
ENSDARG00000102277	lama1	535.637	0.965339	0.509047	-3.10817	0.0018825	0.196558	1.5822
ENSDARG00000074979	larp4ab	355.84	1.10173	0.290667	-3.10789	0.0018843	0.196558	0.903361
ENSDARG00000079796	ldah	69.3705	-0.946099	0.438898	3.10683	0.00189104	0.196558	1.36358
ENSDARG00000031894	lef1	1377.71	0.403713	0.94287	3.09975	0.00193685	0.200342	2.92266
ENSDARG00000025903	lgals9l1	525.523	2.52862	0.202968	3.09634	0.00195928	0.200736	0.628456
ENSDARG00000060041	lig1	395.679	0.839857	0.266945	-3.0963	0.0019595	0.200736	0.826544
ENSDARG00000078092	limd2	188.737	0.931207	0.27707	-3.0916	0.0019908	0.202966	0.856589
ENSDARG00000018529	lipf	406.317	-0.862694	0.585424	3.08847	0.0020119	0.203773	1.80806
ENSDARG00000055360	llph	347.049	-0.625264	1.95447	3.08646	0.00202557	0.203773	6.03239
ENSDARG00000025859	lmf2b	623.801	0.745683	1.16428	3.08569	0.0020308	0.203773	3.59262
ENSDARG00000044074	loxl2b	72.9746	-1.99595	0.238928	-3.08301	0.00204921	0.203773	0.736615
ENSDARG00000045574	lrmp	781.421	-0.83976	1.9288	3.08205	0.00205577	0.203773	5.94465
ENSDARG00000035147	lrwd1	34.9817	1.72135	1.87424	-3.08201	0.00205609	0.203773	5.77644
ENSDARG00000045827	lyrm5b	38.3874	-3.95684	0.519155	3.0782	0.00208254	0.204826	1.59806
ENSDARG00000063101	man2a2	990.123	-0.638464	1.97481	-3.07772	0.00208594	0.204826	6.07791
ENSDARG00000008238	manba	146.72	-1.59164	0.42554	-3.07358	0.0021151	0.206437	1.30793
ENSDARG00000056582	map3k14b	28.1391	-1.92418	0.153594	3.07264	0.00212172	0.206437	0.471938
ENSDARG00000060771	map7d3	938.771	0.634025	0.516796	3.0657	0.00217165	0.208057	1.58434
ENSDARG00000087330	maza	894.925	0.656554	0.367803	3.06384	0.00218513	0.208057	1.12689
ENSDARG00000020237	mc1r	15.5285	-2.87745	0.469277	3.06382	0.00218528	0.208057	1.43778
ENSDARG00000102798	mcm2	230.015	1.58288	0.985982	-3.06341	0.00218827	0.208057	3.02047
ENSDARG00000024204	mcm3	234.257	1.36358	1.90331	-3.06283	0.00219255	0.208057	5.82951
ENSDARG00000019507	mcm5	103.345	1.79806	0.274344	3.06133	0.00220359	0.208057	0.839857
ENSDARG00000057683	mcm6	150.278	1.51538	0.397316	-3.0609	0.00220672	0.208057	1.21614
ENSDARG00000062442	meiob	35.1223	3.02752	0.282502	-3.05377	0.00225989	0.211913	0.862694
ENSDARG00000093877	MFAP4	22.3346	2.91485	2.029	-3.05201	0.00227312	0.211913	6.19254
ENSDARG00000090783	mfap4	47.7685	-2.63473	0.275476	-3.05144	0.00227746	0.211913	0.840598
ENSDARG00000035909	mfsd2ab	1178.87	1.02104	1.07094	-3.04751	0.0023075	0.212929	3.26371
ENSDARG00000102744	mgst3a	224.918	-1.60308	0.374108	3.04739	0.00230836	0.212929	1.14005
ENSDARG00000023203	mhc1lda	12.3826	7.42345	0.332716	3.03724	0.00238755	0.217577	1.01054
ENSDARG00000079105	mhc2dab	543.679	9.60969	0.633732	-3.03626	0.0023953	0.217577	1.92418
ENSDARG00000075608	mical2a	26.6076	-2.05338	0.396096	3.03589	0.00239824	0.217577	1.20251
ENSDARG00000099336	mvda	160.361	1.19267	0.205969	-3.03572	0.00239959	0.217577	0.625264
ENSDARG00000035322	myh7bb	7.33166	-5.56989	0.25581	-3.03047	0.00244171	0.220458	0.775227
ENSDARG00000036179	myo1ea	276.165	-0.779072	0.268914	-3.02439	0.00249131	0.223987	0.813302
ENSDARG00000077410	myo9b	246.819	-2.74314	1.35112	-3.02276	0.0025048	0.224254	4.0841
ENSDARG00000075433	myom2a	16.0935	-3.02047	0.55721	-3.02108	0.00251877	0.224561	1.68338
ENSDARG00000079591	N.A.	304.549	-1.54271	1.87563	-3.01714	0.00255173	0.226545	5.65903
ENSDARG00000102326	N.A.	217.798	-5.08142	0.433192	3.01589	0.0025623	0.226545	1.30646
ENSDARG00000102395	N.A.	25.7666	-8.09988	0.16228	3.01394	0.00257877	0.226707	0.489104
ENSDARG00000100188	N.A.	291.355	-6.83062	0.230287	3.01316	0.0025854	0.226707	0.693892
ENSDARG00000054797	N.A.	72.7112	-9.46108	0.827408	3.00849	0.00262549	0.229278	2.48925
ENSDARG00000038270	N.A.	147.779	1.28304	0.652554	3.00621	0.00264524	0.229887	1.96172
ENSDARG00000104905	N.A.	7.91294	-6.66342	0.290002	3.0052	0.00265403	0.229887	0.871514
ENSDARG00000090398	N.A.	53.6425	-2.50616	0.68451	3.00041	0.0026962	0.23247	2.05381
ENSDARG00000100552	N.A.	114.143	-8.54679	0.274947	-2.99934	0.00270568	0.23247	0.824659
ENSDARG00000100247	N.A.	29.6926	-2.2712	1.29281	2.99676	0.00272867	0.233504	3.87424
ENSDARG00000011609	N.A.	1792.66	0.471938	1.86428	-2.99363	0.00275682	0.234735	5.58095
ENSDARG00000101143	N.A.	211.617	-1.38327	1.17999	2.99271	0.00276508	0.234735	3.53137
ENSDARG00000042107	N.A.	89.339	-1.28012	2.03518	-2.98709	0.0028165	0.237918	6.07927
ENSDARG00000103380	N.A.	211.643	1.09732	2.00338	-2.98617	0.00282491	0.237918	5.98243
ENSDARG00000070487	N.A.	200.522	-0.856442	2.08579	-2.98446	0.00284082	0.238287	6.22495
ENSDARG00000098543	NA	227.069	23.8088	0.327157	2.98329	0.00285166	0.238287	0.976006
ENSDARG00000102103	NA	106.073	7.28867	0.236588	-2.9786	0.00289567	0.241019	0.704703
ENSDARG00000103446	NA	20.9092	-18.6941	1.48125	2.97335	0.00294571	0.24366	4.40426
ENSDARG00000105238	NA	71.6465	-9.5491	0.871744	-2.97231	0.00295566	0.24366	2.59109
ENSDARG00000078076	nab2	150.572	-1.37005	1.88966	2.97169	0.0029617	0.24366	5.61549
ENSDARG00000005058	ncapd2	206.182	1.30646	0.61461	2.96939	0.00298393	0.244544	1.82502
ENSDARG00000034773	ncapd3	54.9179	1.61937	0.413596	-2.96396	0.00303704	0.247876	1.22588
ENSDARG00000033757	ncaph2	52.0801	1.74775	0.266424	2.96287	0.00304785	0.247876	0.78938
ENSDARG00000062397	ndst1a	846.264	-1.81413	0.511949	-2.96084	0.00306799	0.248566	1.5158
ENSDARG00000053475	ngb	1753.8	-0.64575	0.318376	-2.95734	0.00310309	0.250457	0.941545
ENSDARG00000026925	nos2a	72.718	-2.35066	1.89946	-2.95317	0.00314525	0.252902	5.60943
ENSDARG00000078828	npb	1224.92	0.667014	0.230934	2.95085	0.00316897	0.253851	0.681454
ENSDARG00000061417	nub1	141.83	-4.8733	0.268079	2.94662	0.0032127	0.255817	0.789925
ENSDARG00000057417	nudt13	18.704	-4.53428	0.293008	2.94584	0.00322083	0.255817	0.863153
ENSDARG00000005716	olfml2ba	124.454	-1.03166	1.27896	-2.945	0.00322953	0.255817	3.76654
ENSDARG00000021566	OTOP1	26.9559	2.05381	0.463415	2.93849	0.00329814	0.260284	1.36174
ENSDARG00000052059	PAQR9	269.754	-0.978423	2.48889	-2.93632	0.00332131	0.260731	7.30819
ENSDARG00000103256	pcdh2g1	59.7369	-1.83526	0.80017	2.93567	0.00332828	0.260731	2.34904
ENSDARG00000100243	pcdh2g8	57.9521	-1.37978	0.633636	-2.92713	0.00342103	0.265454	1.85474
ENSDARG00000077588	pdgfc	86.7551	-0.998264	1.09636	-2.92621	0.00343119	0.265454	3.20819
ENSDARG00000010555	pdha1b	17.6605	-3.92351	2.2679	2.92534	0.00344085	0.265454	6.63436
ENSDARG00000020876	pdk2a	672.877	-1.21145	0.171298	2.92516	0.00344274	0.265454	0.501076
ENSDARG00000054848	pdk4	158.866	-1.87986	1.79469	-2.92443	0.00345085	0.265454	5.24846
ENSDARG00000060707	pex11a	17.9091	1.97392	0.532096	-2.92075	0.00349186	0.267464	1.55412
ENSDARG00000099824	PGA3	42.084	3.79396	0.436349	2.91984	0.00350209	0.267464	1.27407
ENSDARG00000014704	pgm2l1	316.272	-0.55	0.375439	-2.91643	0.00354063	0.269226	1.09494
ENSDARG00000030687	phka2	1228.75	-0.704703	0.806727	-2.91382	0.00357034	0.269226	2.35066
ENSDARG00000074843	phldb2b	101.18	-1.70001	1.23367	-2.91359	0.00357295	0.269226	3.59442
ENSDARG00000044091	pitpnab	1371.75	-0.448096	0.189359	2.91335	0.0035757	0.269226	0.55167
ENSDARG00000091349	plekhd1	58.03	-2.36679	0.709895	-2.91073	0.00360587	0.270542	2.06631
ENSDARG00000010144	plppr3a	1020.68	0.657478	1.6024	-2.90852	0.00363148	0.271507	4.66061
ENSDARG00000039325	pmepa1	27.0278	1.93695	0.475871	-2.90682	0.00365128	0.272033	1.38327
ENSDARG00000071251	ppp1r18	57.2085	1.27407	0.993616	-2.89594	0.00378031	0.280665	2.87745
ENSDARG00000034173	prkcq	236.757	1.58434	0.710273	-2.89329	0.00381234	0.281114	2.05502
ENSDARG00000045760	prmt8b	1227.06	-0.545708	0.223897	2.89325	0.00381275	0.281114	0.647789
ENSDARG00000036755	prmt9	251.548	-1.84324	0.39342	-2.89082	0.00384232	0.282318	1.13731
ENSDARG00000006300	psmd9	323.863	-0.903361	2.14992	-2.88894	0.00386538	0.282886	6.21099
ENSDARG00000000631	ptpn4a	1061.07	-0.927177	1.34026	-2.88572	0.00390523	0.282886	3.8676
ENSDARG00000008849	ptprq	21.3075	-2.67011	1.20107	-2.88517	0.00391206	0.282886	3.46529
ENSDARG00000037790	pvalb8	189.398	1.78476	0.254703	-2.88491	0.00391524	0.282886	0.734795
ENSDARG00000089717	qpct	1082.44	-1.01047	0.546595	-2.88482	0.00391643	0.282886	1.57683
ENSDARG00000044136	rab3gap2	1083.39	0.628456	1.13398	-2.88258	0.00394434	0.283939	3.26878
ENSDARG00000061732	raph1b	1077.34	0.951623	0.258535	-2.8797	0.00398048	0.285576	0.744503
ENSDARG00000006782	rb1	242.092	0.685013	0.299144	2.87549	0.004034	0.288444	0.860185
ENSDARG00000008306	rdh5	41.979	-6.28836	0.909002	-2.87104	0.00409124	0.290469	2.60978
ENSDARG00000100265	rhcgb	24.8012	-4.75626	0.190092	-2.87076	0.00409488	0.290469	0.545708
ENSDARG00000010244	rpl22l1	1381.83	1.22908	0.355747	2.87012	0.00410321	0.290469	1.02104
ENSDARG00000076360	rpl37	238.855	0.633513	1.99584	-2.86811	0.00412929	0.291348	5.7243
ENSDARG00000078069	rrm2	26.7358	-3.70402	0.121162	2.86579	0.00415964	0.29252	0.347225
ENSDARG00000020711	rrm2	195.123	1.71459	0.400459	2.85769	0.0042674	0.298657	1.14439
ENSDARG00000037773	rybpa	698.021	0.521932	0.181633	2.85638	0.004285	0.298657	0.518814
ENSDARG00000033320	sar1ab	381.029	-0.736615	0.557281	-2.85609	0.00428896	0.298657	1.59164
ENSDARG00000098801	sbno2a	43.0862	-1.68944	0.290818	2.85393	0.00431818	0.299713	0.829975
ENSDARG00000054010	scaf1	4055.53	0.399134	0.211097	2.85274	0.00433439	0.299861	0.602204
ENSDARG00000017010	scamp2l	17.9077	-2.77709	0.339378	2.84443	0.00444903	0.306796	0.965339
ENSDARG00000090724	scn12aa	44.5441	3.53137	0.140665	-2.84083	0.00449963	0.309284	0.399604
ENSDARG00000034588	scn4ab	41.8445	2.48925	0.987913	2.83852	0.00453232	0.310165	2.80421
ENSDARG00000079854	scyl1	1306.99	0.387053	2.60083	-2.83745	0.00454754	0.310165	7.37974
ENSDARG00000062971	sdhaf2	713.039	-0.734795	0.193877	-2.83685	0.00455611	0.310165	0.55
ENSDARG00000090286	serpina1	40.3316	16.9843	1.72823	-2.83427	0.0045931	0.31091	4.89825
ENSDARG00000095830	serpinb1l1	81.5666	1.02084	0.183119	2.83335	0.00460635	0.31091	0.518839
ENSDARG00000014556	serpinb1l3	1688.52	1.48619	2.30262	-2.83303	0.00461083	0.31091	6.5234
ENSDARG00000036592	setd4	160.885	-0.948157	2.09194	-2.82328	0.00475353	0.31915	5.90612
ENSDARG00000104635	si:busm1-194e12.12	72.2876	-10.336	0.624841	-2.82264	0.00476298	0.31915	1.7637
ENSDARG00000080016	si:cabz01032454.3	19.6175	7.58315	0.347318	2.82118	0.00478479	0.319606	0.979845
ENSDARG00000105657	si:cabz01080528.1	263.985	1.71236	0.454023	-2.81951	0.00480963	0.320261	1.28012
ENSDARG00000007582	si:ch1073-155h21.1	4.09637	-5.69486	0.820645	2.81605	0.00486174	0.321981	2.31098
ENSDARG00000074085	si:ch1073-188e1.1	58.4499	7.85042	0.904028	-2.81579	0.00486568	0.321981	2.54556
ENSDARG00000057590	si:ch1073-396h14.1	8.49977	5.94465	0.166738	2.8141	0.00489143	0.322683	0.469217
ENSDARG00000100353	si:ch1073-398f15.1	17.1259	-2.59109	0.529729	2.8111	0.0049372	0.32417	1.48912
ENSDARG00000095059	si:ch211-106h4.5	66.129	-1.68794	0.975986	-2.81063	0.0049444	0.32417	2.74314
ENSDARG00000104966	si:ch211-106j21.5	42.7367	-2.05502	2.14971	-2.80943	0.00496287	0.324383	6.03948
ENSDARG00000097573	si:ch211-107e6.5	10.8717	6.98802	0.530178	-2.80743	0.00499385	0.325308	1.48844
ENSDARG00000092687	si:ch211-130h14.6	12.8752	-5.19762	0.696147	2.80438	0.0050414	0.325308	1.95226
ENSDARG00000097275	si:ch211-147g22.4	8.72561	6.77951	0.535282	-2.80415	0.00504487	0.325308	1.50101
ENSDARG00000096058	si:ch211-161m3.2	117.249	-1.18932	0.296256	-2.80399	0.00504742	0.325308	0.8307
ENSDARG00000101388	si:ch211-171l17.14	21.0379	-3.8676	1.12667	2.80269	0.00506777	0.325308	3.15771
ENSDARG00000097617	si:ch211-178n15.1	59.8745	-2.53458	0.429822	-2.80264	0.00506863	0.325308	1.20464
ENSDARG00000100190	si:ch211-188p14.4	159.297	2.16705	0.346075	-2.7989	0.00512769	0.327919	0.968629
ENSDARG00000095459	si:ch211-191j22.3	422.696	-1.27789	0.331475	-2.79712	0.00515597	0.327919	0.927177
ENSDARG00000077572	si:ch211-193k19.2	7.03342	-5.95026	0.269366	-2.79678	0.00516142	0.327919	0.753357
ENSDARG00000091723	si:ch211-202f3.4	21.7743	-3.20819	1.30377	-2.79619	0.00517086	0.327919	3.64559
ENSDARG00000078138	si:ch211-202h22.8	5.11966	-5.99822	0.901948	2.79404	0.0052054	0.32913	2.52008
ENSDARG00000093317	si:ch211-209j10.6	72.7319	-2.224	0.845036	-2.79282	0.00522508	0.329396	2.36003
ENSDARG00000090600	si:ch211-213a13.1	705.677	1.43778	2.24737	2.79057	0.00526159	0.33072	6.27143
ENSDARG00000101598	si:ch211-215p11.1	26.1997	-3.26878	0.53021	-2.78776	0.0053074	0.332618	1.4781
ENSDARG00000092578	si:ch211-222e20.4	8.046	-6.21099	0.160905	-2.78484	0.00535536	0.334639	0.448096
ENSDARG00000103912	si:ch211-227e10.3	7.05356	-4.89835	0.49955	-2.78314	0.00538358	0.335419	1.39032
ENSDARG00000102215	si:ch211-227e10.6	21.8377	-2.54556	2.1739	-2.78097	0.00541972	0.336335	6.04556
ENSDARG00000079167	si:ch211-230g15.5	1227.31	0.355462	0.297576	-2.7795	0.0054443	0.336335	0.827111
ENSDARG00000071460	si:ch211-234p6.5	161.983	-0.824659	0.800169	-2.77942	0.00544564	0.336335	2.224
ENSDARG00000103071	si:ch211-244c8.4	1703.13	0.393445	0.706343	2.77226	0.00556689	0.34283	1.95817
ENSDARG00000052426	si:ch211-256e16.3	665.968	0.539571	1.96107	-2.76816	0.00563739	0.345562	5.42855
ENSDARG00000068966	si:ch211-261n11.7	265.743	-8.33959	0.979394	-2.7678	0.00564369	0.345562	2.71076
ENSDARG00000102542	si:ch211-268b14.2	26.3038	2.33484	0.622424	2.76555	0.00568262	0.346949	1.72135
ENSDARG00000046091	si:ch211-283g2.1	115.9	4.89047	0.334413	2.76326	0.00572278	0.348403	0.924068
ENSDARG00000097539	si:ch211-39f2.3	66.5545	-3.42554	0.447708	-2.76112	0.0057604	0.349268	1.23617
ENSDARG00000087508	si:ch211-39i22.1	237.201	-1.61139	0.343367	-2.75997	0.00578075	0.349268	0.94768
ENSDARG00000093354	si:ch211-57i17.2	158.33	-2.88014	0.210425	-2.75966	0.00578616	0.349268	0.580701
ENSDARG00000101367	si:ch73-193i22.1	67.9286	1.25483	0.816385	2.75751	0.0058243	0.350577	2.25119
ENSDARG00000097795	si:ch73-195i19.3	44.816	-1.66098	2.75598	-2.75484	0.00587217	0.350797	7.59228
ENSDARG00000098566	si:ch73-233f7.4	167.47	-1.63819	0.242145	2.75461	0.00587627	0.350797	0.667014
ENSDARG00000102095	si:ch73-233f7.5	451.206	1.80806	1.72577	-2.75455	0.00587736	0.350797	4.75371
ENSDARG00000073718	si:ch73-233k15.2	150.412	2.17857	0.501282	-2.75251	0.00591406	0.352002	1.37978
ENSDARG00000091269	si:ch73-27e22.8	33.6144	6.95328	0.568216	-2.75136	0.00593485	0.352255	1.56337
ENSDARG00000103237	si:ch73-299h12.8	12.5121	-6.54662	0.615006	-2.74458	0.00605875	0.355719	1.68794
ENSDARG00000100480	si:ch73-364h19.2	2011.84	-4.86621	0.131837	-2.74432	0.00606367	0.355719	0.361802
ENSDARG00000098021	si:dkey-111k8.2	96.4378	-1.19539	2.1857	-2.74431	0.00606384	0.355719	5.99822
ENSDARG00000088142	si:dkey-159n16.2	40.8594	-4.87773	1.78549	-2.74342	0.0060803	0.355719	4.89835
ENSDARG00000054690	si:dkey-166k12.1	99.4982	-1.19277	0.37227	2.74222	0.00610258	0.355719	1.02084
ENSDARG00000098189	si:dkey-16p6.1	28.4493	7.90084	1.41937	-2.74145	0.00611695	0.355719	3.89112
ENSDARG00000089179	si:dkey-16p6.1	47.8489	-4.66061	0.737165	-2.74135	0.00611867	0.355719	2.02083
ENSDARG00000094217	si:dkey-17e16.15	9.40972	-6.07791	0.345204	-2.74069	0.00613099	0.355719	0.946099
ENSDARG00000100654	si:dkey-207m2.4	59.4305	2.80421	2.04082	2.74003	0.00614344	0.355719	5.5919
ENSDARG00000092246	si:dkey-20i20.3	11.2381	-3.59442	0.351575	-2.73819	0.00617786	0.356742	0.96268
ENSDARG00000095698	si:dkey-228a15.1	101.326	-1.47853	0.617586	-2.73556	0.00622743	0.358028	1.68944
ENSDARG00000098406	si:dkey-22a18.2	27.5402	2.52008	0.729721	-2.73523	0.00623372	0.358028	1.99595
ENSDARG00000095949	si:dkey-22i16.9	48.5637	-7.86216	2.29995	-2.73413	0.0062546	0.358261	6.28836
ENSDARG00000089853	si:dkey-22n8.3	14.1282	-4.47898	0.438321	-2.72721	0.00638724	0.363081	1.19539
ENSDARG00000093713	si:dkey-256i11.2	3.2993	-6.04556	0.266606	-2.72715	0.00638846	0.363081	0.727074
ENSDARG00000099153	si:dkey-48g21.6	8.24834	-7.53382	0.456715	2.7269	0.00639323	0.363081	1.24542
ENSDARG00000095522	si:dkey-71b5.3	60.0182	9.06012	0.358897	-2.7262	0.0064069	0.363081	0.978423
ENSDARG00000080675	si:dkey-71b5.7	332.033	4.01073	0.726404	-2.72156	0.00649749	0.367237	1.97695
ENSDARG00000052411	si:dkey-71l1.1	242.945	1.18364	0.181502	2.71886	0.00655082	0.369272	0.493477
ENSDARG00000040284	si:dkey-79d12.5	38.643	-1.7637	0.263837	2.71541	0.00661938	0.372152	0.716426
ENSDARG00000057262	si:dkey-91i10.3	324.997	-0.968272	0.355498	-2.71423	0.00664294	0.372494	0.964903
ENSDARG00000099600	si:dkey-93h22.7	112.653	1.98043	1.29602	-2.71297	0.00666828	0.372934	3.51607
ENSDARG00000093173	si:dkey-93m18.6	11.7452	3.59262	0.863285	2.70461	0.00683856	0.380064	2.33484
ENSDARG00000096715	si:dkeyp-104f11.9	9.19714	5.8198	0.137057	2.70424	0.00684599	0.380064	0.370637
ENSDARG00000071585	si:dkeyp-110e4.11	26.6227	3.34733	0.236613	2.70408	0.00684928	0.380064	0.639821
ENSDARG00000092225	si:dkeyp-13a3.10	88.749	-1.13731	0.159363	2.70136	0.00690564	0.381499	0.430497
ENSDARG00000097421	si:dkeyp-50b9.1	11.2216	-3.93624	0.210112	2.7011	0.00691095	0.381499	0.567535
ENSDARG00000093386	si:dkeyp-82a1.1	101.873	-3.60124	0.285961	-2.69726	0.00699128	0.384796	0.77131
ENSDARG00000089828	si:rp71-19m20.1	1145.58	-0.964903	0.276603	2.69586	0.0070207	0.384796	0.745683
ENSDARG00000039999	slc13a5b	23.0992	-2.36003	0.320268	-2.69566	0.00702486	0.384796	0.863336
ENSDARG00000102793	slc16a6a	115.475	-10.4455	0.382921	-2.69419	0.00705609	0.385516	1.03166
ENSDARG00000104687	slc16a9b	686.549	-1.35092	2.29745	2.69268	0.00708804	0.386271	6.1863
ENSDARG00000055190	slc17a5	372.816	-0.743731	2.06968	-2.69118	0.00711996	0.38702	5.56989
ENSDARG00000027355	slc25a4	143.074	-1.53517	0.602033	2.68984	0.00714855	0.387586	1.61937
ENSDARG00000015856	slc25a40	398.018	-0.774869	0.37131	-2.68849	0.00717762	0.388005	0.998264
ENSDARG00000045886	slc38a2	5111.53	0.693892	0.194186	2.68779	0.0071927	0.388005	0.521932
ENSDARG00000000241	slc40a1	1196.66	0.725639	0.26321	-2.68573	0.00723717	0.38864	0.70691
ENSDARG00000071384	slc7a11	145.334	1.36174	1.39544	2.68482	0.00725678	0.38864	3.74651
ENSDARG00000055226	slc7a7	80.5001	-1.4781	0.597116	-2.68471	0.00725918	0.38864	1.60308
ENSDARG00000101156	slco1f2	13.2707	8.34922	0.460601	-2.68179	0.00732293	0.39107	1.23524
ENSDARG00000101308	smug1	149.543	-0.813302	0.468131	2.67996	0.00736302	0.392225	1.25457
ENSDARG00000061101	snx19a	7.73651	-5.60943	1.17517	2.67913	0.00738138	0.392225	3.14844
ENSDARG00000025428	socs3a	110.891	-20.0487	0.565183	-2.6764	0.00744179	0.394452	1.51266
ENSDARG00000037782	sox8b	91.0056	1.10811	0.835764	2.67274	0.00752338	0.397787	2.23378
ENSDARG00000010124	sp5l	320.359	0.903643	0.497182	2.67151	0.00755105	0.398262	1.32823
ENSDARG00000074531	spag9a	620.612	-2.02083	0.277449	-2.67057	0.00757229	0.398396	0.740948
ENSDARG00000004647	spice1	51.3345	-1.65665	0.446979	-2.6685	0.00761904	0.399868	1.19277
ENSDARG00000010029	spon1a	338.136	-0.775227	1.04173	-2.66585	0.00767936	0.402044	2.77709
ENSDARG00000100519	spop	1182.18	0.370637	0.411887	2.66413	0.00771886	0.403121	1.09732
ENSDARG00000057665	sprn2	652.091	-0.740948	0.538828	-2.66251	0.00775612	0.403299	1.43463
ENSDARG00000058593	sri	814.282	-0.826544	0.279553	-2.66043	0.00780402	0.403299	0.743731
ENSDARG00000006137	star	15.4847	2.92266	0.410638	-2.6603	0.00780703	0.403299	1.09242
ENSDARG00000038465	stmn3	4130.89	0.829975	0.75138	2.65956	0.00782434	0.403299	1.99834
ENSDARG00000007734	stn1	171.443	1.20251	0.224301	-2.65931	0.00783008	0.403299	0.596486
ENSDARG00000088862	STXBP6	44.5506	-1.9875	0.624649	-2.65906	0.00783582	0.403299	1.66098
ENSDARG00000028354	stxbp6l	10304.2	-0.688386	0.220306	-2.65814	0.00785735	0.403432	0.585605
ENSDARG00000059945	sv2a	13572.9	0.591188	2.03649	-2.65702	0.00788353	0.403803	5.41099
ENSDARG00000057427	sv2ba	21.0657	-3.38578	1.29277	2.65593	0.00790902	0.404138	3.43352
ENSDARG00000040184	syncrip	5978.99	0.380524	0.481077	2.65327	0.00797157	0.406359	1.27643
ENSDARG00000062063	tab3	880.841	0.493477	2.14733	-2.65207	0.00800003	0.406837	5.69486
ENSDARG00000086450	tdg.2	226.213	1.74111	0.51734	-2.64826	0.0080907	0.409152	1.37005
ENSDARG00000078132	tex2l	549.061	-1.37985	1.10128	-2.64758	0.0081069	0.409152	2.91574
ENSDARG00000077372	tfr1b	2477.11	1.17334	0.134272	2.64733	0.00811292	0.409152	0.355462
ENSDARG00000100375	timm23b	73.8096	-5.04937	1.17078	-2.64694	0.00812236	0.409152	3.09898
ENSDARG00000077506	tjp1a	3197.57	-0.870687	0.746088	2.64569	0.00815238	0.409527	1.97392
ENSDARG00000045518	tmem110l	58.2546	-1.21614	0.450997	2.64452	0.0081807	0.409527	1.19267
ENSDARG00000074390	tmem176l.4	17.2513	2.31098	0.255537	-2.64384	0.0081971	0.409527	0.675598
ENSDARG00000038894	tmx3	23.7427	-5.42855	0.375444	-2.64296	0.0082184	0.409527	0.992285
ENSDARG00000024488	top2a	135.364	1.59806	0.241621	-2.64242	0.00823162	0.409527	0.638464
ENSDARG00000062362	tpcn1	358.987	-0.744503	0.212294	2.64186	0.00824512	0.409527	0.560852
ENSDARG00000056985	tpte	91.99	-1.51266	0.297688	2.64015	0.00828698	0.409859	0.78594
ENSDARG00000005679	trip10a	280.113	-0.70691	0.527706	-2.63915	0.00831132	0.409859	1.3927
ENSDARG00000016699	trpa1a	241.278	-0.811567	0.430802	-2.63891	0.00831723	0.409859	1.13685
ENSDARG00000039065	trpc2a	4.56991	-5.41099	2.12114	-2.63834	0.00833119	0.409859	5.59631
ENSDARG00000059993	trpm4a	26.523	-1.93667	0.537934	2.63766	0.00834798	0.409859	1.41889
ENSDARG00000041361	ttk	41.2512	1.95226	0.970476	2.63635	0.00838027	0.410471	2.55852
ENSDARG00000103537	ttll12	105.548	-1.3927	2.63856	2.63525	0.00840753	0.410471	6.95328
ENSDARG00000058746	ubap1	944.705	0.567535	1.97267	-2.63482	0.00841824	0.410471	5.19762
ENSDARG00000002369	UBB	6790.96	-0.863336	1.16481	-2.63255	0.00847471	0.412281	3.06643
ENSDARG00000093313	ubb	3629.54	-1.12942	0.446659	2.62692	0.00861616	0.417876	1.17334
ENSDARG00000018000	ubp1	544.117	-1.15839	0.326258	-2.62504	0.00866386	0.417876	0.856442
ENSDARG00000054835	ugt5f1	82.3815	-1.39032	0.23243	2.62448	0.00867825	0.417876	0.610006
ENSDARG00000103409	uhrf1	64.2793	1.25586	0.332628	2.62433	0.00868209	0.417876	0.872924
ENSDARG00000016302	upf1	2508.62	0.422403	0.478192	2.6241	0.00868777	0.417876	1.25483
ENSDARG00000099690	vaspa	41.7783	1.32823	1.78699	2.6227	0.00872356	0.418379	4.68675
ENSDARG00000070721	vdrb	97.8446	-1.22588	0.205774	2.62216	0.0087375	0.418379	0.539571
ENSDARG00000100483	vent	54.3999	2.23378	0.739484	2.61933	0.00881016	0.420912	1.93695
ENSDARG00000070097	vimp	1123.28	-0.840598	0.588641	-2.61686	0.00887421	0.422941	1.54039
ENSDARG00000077264	wdr43	1201.53	0.716426	1.29816	-2.61617	0.00889232	0.422941	3.39621
ENSDARG00000016368	zbtb8os	160.629	-1.27947	0.288546	-2.61153	0.0090137	0.427759	0.753547
ENSDARG00000101337	zgc:103700	207.895	-11.4416	0.482665	-2.60861	0.00909113	0.428501	1.25908
ENSDARG00000038556	zgc:112185	34.9002	-1.85474	1.96325	2.60827	0.00910023	0.428501	5.12067
ENSDARG00000089142	zgc:113119	82.3843	-1.46619	0.242916	2.60795	0.00910855	0.428501	0.633513
ENSDARG00000035610	zgc:113208	516.613	-1.58153	0.433076	-2.60791	0.00910976	0.428501	1.12942
ENSDARG00000038898	zgc:113691	29.3053	-3.09898	0.536408	-2.60129	0.00928743	0.434328	1.39535
ENSDARG00000078520	zgc:113921	183.664	1.54494	2.28805	-2.60059	0.00930649	0.434328	5.95026
ENSDARG00000101675	zgc:123107	89.9434	1.98775	0.148835	2.60055	0.00930736	0.434328	0.387053
ENSDARG00000039243	zgc:152791	140.79	-3.46529	0.298086	2.60004	0.00932116	0.434328	0.775037
ENSDARG00000052427	zgc:153929	6.71268	-5.65903	0.457516	-2.59951	0.00933556	0.434328	1.18932
ENSDARG00000069529	zgc:153981	1175.68	-0.860596	0.155416	2.59762	0.00938717	0.435778	0.403713
ENSDARG00000061797	zgc:154006	19.0366	-1.99405	0.300247	-2.59477	0.00946549	0.438097	0.779072
ENSDARG00000100342	zgc:158464	626.079	0.639821	0.266413	-2.5943	0.00947827	0.438097	0.691157
ENSDARG00000074163	zgc:162879	13.4745	2.25119	0.427506	2.59203	0.00954117	0.44005	1.10811
ENSDARG00000087583	zgc:171717	17.3668	-2.91574	1.75147	2.5899	0.00960029	0.441328	4.53613
ENSDARG00000090104	zgc:174353	20.1195	5.96818	0.639815	-2.58927	0.00961801	0.441328	1.65665
ENSDARG00000077475	zgc:174353	14.0963	5.45005	0.591906	-2.5888	0.00963102	0.441328	1.53233
ENSDARG00000087708	zgc:174353	9.45564	6.03239	0.457633	2.58644	0.00969739	0.443031	1.18364
ENSDARG00000099697	zgc:174696	22.7237	-5.95308	0.147181	2.58543	0.0097259	0.443031	0.380524
ENSDARG00000077571	zgc:174862	32.4282	3.69701	0.364128	-2.58526	0.00973054	0.443031	0.941366
ENSDARG00000078423	zgc:194285	92.4958	1.84326	0.314214	-2.58285	0.0097988	0.444322	0.811567
ENSDARG00000079615	zgc:91850	8.5449	5.5919	1.89349	2.58279	0.00980062	0.444322	4.89047
ENSDARG00000096210	znf1050	42.2699	4.21504	0.567876	-2.58189	0.00982604	0.444529	1.46619
ENSDARG00000060113	znf395a	538.011	-1.09494	0.750567	-2.58027	0.0098723	0.445172	1.93667
ENSDARG00000105676	znf971	44.9329	-8.6299	0.375309	-2.57993	0.00988203	0.445172	0.968272
ENSDARG00000054574	znhit1	547.684	-0.581262	0.59532	-2.57873	0.00991638	0.445777	1.53517
