# Supplementary material for: Protein phosphatase 2A activators reverse age‐related behavioral changes by targeting neural cell senescence
Source: Aging Cell. 2023 Jan 16;22(3):e13780. doi: 10.1111/acel.13780 (PMC10014060; doi:10.1111/acel.13780)
Supplement: Supplementary file 3 — Table S2 [file ACEL-22-e13780-s004.xlsx]

## Sheet: supplementary table 2
GeneId	ext_gene	log2FoldChange_ppp2rc_vs_WT	log2FoldChange_ppp2r2c-MPH_vs_ppp2r2c
ENSDARG00000000631	ptpn4a	-0.927177	0.978284
ENSDARG00000002369	UBB	-0.863336	0.892785
ENSDARG00000007467	ifit10	-5.7243	4.98477
ENSDARG00000009194	col16a1	1.66825	-1.31628
ENSDARG00000013946	ivns1abpb	-1.23524	1.11093
ENSDARG00000014704	pgm2l1	-0.55	0.608239
ENSDARG00000015790	atp1b3a	-0.361802	0.711122
ENSDARG00000015856	slc25a40	-0.774869	1.10257
ENSDARG00000016368	zbtb8os	-1.27947	0.957867
ENSDARG00000016429	farp2	1.09817	-1.46359
ENSDARG00000017329	cdkl1	-1.39535	2.14641
ENSDARG00000019300	ints7	0.775037	-0.76767
ENSDARG00000019507	mcm5	1.79806	-1.35966
ENSDARG00000020237	mc1r	-2.87745	3.57301
ENSDARG00000020876	pdk2a	-1.21145	3.26548
ENSDARG00000022177	ddx59	-0.580701	0.805316
ENSDARG00000024488	top2a	1.59806	-1.66697
ENSDARG00000025094	edem1	-0.904281	1.1989
ENSDARG00000025428	socs3a	-20.0487	21.5889
ENSDARG00000027355	slc25a4	-1.53517	1.94143
ENSDARG00000027984	gstz1	-0.94768	0.826152
ENSDARG00000028517	hbp1	-0.968629	2.47122
ENSDARG00000031336	hsd20b2	-2.30655	2.13366
ENSDARG00000031426	csrnp1a	-2.01534	3.29344
ENSDARG00000033320	sar1ab	-0.736615	0.65494
ENSDARG00000034773	ncapd3	1.61937	-1.72804
ENSDARG00000035147	lrwd1	1.72135	-1.63941
ENSDARG00000035610	zgc:113208	-1.58153	1.0096
ENSDARG00000036028	arrdc3b	-1.50101	2.68324
ENSDARG00000036179	myo1ea	-0.779072	0.820589
ENSDARG00000038066	kpna2	1.56123	-1.21316
ENSDARG00000038559	h1f0	-1.2869	2.77556
ENSDARG00000039999	slc13a5b	-2.36003	2.5352
ENSDARG00000040184	syncrip	0.380524	-0.352781
ENSDARG00000040284	si:dkey-79d12.5	-1.7637	1.55493
ENSDARG00000042623	acbd3	0.453709	-0.35306
ENSDARG00000045574	lrmp	-0.83976	0.601372
ENSDARG00000045886	slc38a2	0.693892	-0.65682
ENSDARG00000052411	si:dkey-71l1.1	1.18364	-1.52321
ENSDARG00000053475	ngb	-0.64575	0.697384
ENSDARG00000054010	scaf1	0.399134	-0.29492
ENSDARG00000054574	znhit1	-0.581262	0.562618
ENSDARG00000054797	N.A.	-9.46108	8.02202
ENSDARG00000054835	ugt5f1	-1.39032	2.5734
ENSDARG00000054848	pdk4	-1.87986	2.69676
ENSDARG00000055618	acta1b	-5.24846	5.09062
ENSDARG00000057683	mcm6	1.51538	-1.3785
ENSDARG00000059438	galnt18b	-0.68484	0.78229
ENSDARG00000060113	znf395a	-1.09494	1.99271
ENSDARG00000061797	zgc:154006	-1.99405	1.5105
ENSDARG00000062972	hip1	0.55167	-0.480352
ENSDARG00000063594	hipk1a	1.99834	-3.01766
ENSDARG00000070721	vdrb	-1.22588	1.27936
ENSDARG00000074163	zgc:162879	2.25119	-2.07379
ENSDARG00000076622	atp13a3	-1.57683	1.43748
ENSDARG00000076659	cdca7b	1.78992	-1.30425
ENSDARG00000077084	col28a1a	-5.82951	4.87408
ENSDARG00000077567	angel1	0.863153	-0.713194
ENSDARG00000078092	limd2	0.931207	-0.76916
ENSDARG00000078327	CEP170B	-1.86629	1.74729
ENSDARG00000088444	CU929133.1	-3.53748	4.96874
ENSDARG00000090724	scn12aa	3.53137	-3.04854
ENSDARG00000091349	plekhd1	-2.36679	2.46609
ENSDARG00000092687	si:ch211-130h14.6	-5.19762	6.97272
ENSDARG00000093386	si:dkeyp-82a1.1	-3.60124	1.89131
ENSDARG00000094000	BX901962.2	-1.64511	1.95288
ENSDARG00000094119	CR846087.2	-6.22495	6.0164
ENSDARG00000095125	ftr97	-1.68338	1.9424
ENSDARG00000095459	si:ch211-191j22.3	-1.27789	0.966737
ENSDARG00000096058	si:ch211-161m3.2	-1.18932	1.20491
ENSDARG00000096422	BX324146.1	-1.24172	1.24305
ENSDARG00000097617	si:ch211-178n15.1	-2.53458	1.39393
ENSDARG00000098334	exosc3	-7.59228	7.78765
ENSDARG00000098650	iqgap3	1.25457	-1.23197
ENSDARG00000098817	CABZ01055522.1	-0.8307	0.835663
ENSDARG00000099194	CABZ01058261.1	1.27643	-1.20059
ENSDARG00000099272	BX942821.1	-3.52163	2.77749
ENSDARG00000099336	mvda	1.19267	-1.95806
ENSDARG00000099600	si:dkey-93h22.7	1.98043	-1.0072
ENSDARG00000099805	CABZ01115396.1	-0.963961	0.646359
ENSDARG00000100065	BX004770.2	-3.06643	3.72373
ENSDARG00000100247	N.A.	-2.2712	1.9886
ENSDARG00000100375	timm23b	-5.04937	5.8859
ENSDARG00000100631	klhl12	-0.675598	0.640635
ENSDARG00000101156	slco1f2	8.34922	-3.2473
ENSDARG00000101505	BX284673.1	-6.48339	6.12077
ENSDARG00000102277	lama1	0.965339	-1.32627
ENSDARG00000102395	N.A.	-8.09988	6.93804
ENSDARG00000102691	BX649556.3	-4.0841	4.1257
ENSDARG00000102798	mcm2	1.58288	-1.70442
ENSDARG00000103071	si:ch211-244c8.4	0.393445	-0.315334
ENSDARG00000103380	N.A.	1.09732	-1.42352
ENSDARG00000103409	uhrf1	1.25586	-1.18478
ENSDARG00000103446	NA	-18.6941	18
ENSDARG00000103754	aspm	1.41889	-1.61981
ENSDARG00000104566	foxi1	-5.77644	6.42501
ENSDARG00000104571	gadd45ab	-0.753547	0.957483
ENSDARG00000104644	CABZ01085177.1	-5.90612	7.55419
ENSDARG00000104687	slc16a9b	-1.35092	2.83767
ENSDARG00000105095	AL929028.2	-3.89112	4.69487
ENSDARG00000105676	znf971	-8.6299	8.14043
